# Supplementary material for: Reductive C(sp3)–C(sp3) homo-coupling of benzyl or allyl halides with H2 using a water-soluble electron storage catalyst
Source: RSC Adv. 2021 Dec 9;11(62):39450–4. doi: 10.1039/d1ra08596d (PMC9044531; doi:10.1039/d1ra08596d)
Supplement: RA-011-D1RA08596D-s002 [file RA-011-D1RA08596D-s002.cif]

# Electronic Supplementary Material (ESI) for RSC Advances.
# This journal is © The Royal Society of Chemistry 2021

####################################################################### 
# 
# This file contains crystal structure data downloaded from the 
# Cambridge Structural Database (CSD) hosted by the Cambridge 
# Crystallographic Data Centre (CCDC).
# 
# Full information about CCDC data access policies and citation 
# guidelines are available at http://www.ccdc.cam.ac.uk/access/V1 
# 
# Audit and citation data items may have been added by the CCDC. 
# Please retain this information to preserve the provenance of 
# this file and to allow appropriate attribution of the data. 
# 
#######################################################################

data_181220_RhN4_AllylCl
_database_code_depnum_ccdc_archive 'CCDC 2118319'
loop_
_audit_author_name
_audit_author_address
'SEIJI OGO'
;Kyushu University
Japan
;
_audit_update_record             
;
2021-10-28 deposited with the CCDC.	2021-12-03 downloaded from the CCDC.
;

#==============================================================================
# CHEMICAL DATA

_chemical_formula_sum            'C41 H35 Cl2 N5 O2 P Rh'
_chemical_formula_moiety         'C41 H35 Cl2 N5 O2 P Rh'
_chemical_formula_weight         834.55
_chemical_melting_point          ?

#==============================================================================
# CRYSTAL DATA
_space_group_crystal_system      monoclinic
_space_group_name_H-M_alt        'P 1 21/c 1'
_space_group_name_Hall           '-P 2ybc'
_space_group_IT_number           14
loop_
_space_group_symop_id
_space_group_symop_operation_xyz
1 +X,+Y,+Z
2 -X,1/2+Y,1/2-Z
3 -X,-Y,-Z
4 +X,-1/2-Y,-1/2+Z
#------------------------------------------------------------------------------
_cell_length_a                   10.9618(16)
_cell_length_b                   28.137(3)
_cell_length_c                   12.4110(18)
_cell_angle_alpha                90.0000
_cell_angle_beta                 107.366(3)
_cell_angle_gamma                90.0000
_cell_volume                     3653.5(8)
_cell_formula_units_Z            4
_cell_measurement_reflns_used    8427
_cell_measurement_theta_min      3.00
_cell_measurement_theta_max      27.50
_cell_measurement_temperature    123
#------------------------------------------------------------------------------
_exptl_crystal_description       block
_exptl_crystal_colour            orange
_exptl_crystal_size_max          0.230
_exptl_crystal_size_mid          0.100
_exptl_crystal_size_min          0.100
_exptl_crystal_density_diffrn    1.517
_exptl_crystal_density_meas      ?
_exptl_crystal_density_method    'not measured'
_exptl_crystal_F_000             1704.00
_exptl_absorpt_coefficient_mu    0.701
_exptl_absorpt_correction_type   numerical
_exptl_absorpt_process_details   'NUMABS (Rigaku, 1999)'
_exptl_absorpt_correction_T_min  0.856
_exptl_absorpt_correction_T_max  0.932

#==============================================================================
# EXPERIMENTAL DATA

_diffrn_ambient_temperature      123
_diffrn_radiation_type           'Mo K\a'
_diffrn_radiation_wavelength     0.71075
_diffrn_measurement_device_type  'Rigaku XtaLAB P200'
_diffrn_measurement_method       \w
_diffrn_detector_area_resol_mean 5.814
_diffrn_reflns_number            28064
_diffrn_reflns_av_unetI/netI     0.0722
_diffrn_reflns_av_R_equivalents  0.0807
_diffrn_reflns_theta_max         27.482
_diffrn_reflns_theta_min         3.045
_diffrn_reflns_theta_full        25.242
_diffrn_measured_fraction_theta_max 0.977
_diffrn_measured_fraction_theta_full 0.981
_diffrn_reflns_Laue_measured_fraction_max 0.977
_diffrn_reflns_Laue_measured_fraction_full 0.981
_diffrn_reflns_point_group_measured_fraction_max 0.977
_diffrn_reflns_point_group_measured_fraction_full 0.981
_diffrn_reflns_limit_h_min       -14
_diffrn_reflns_limit_h_max       11
_diffrn_reflns_limit_k_min       -30
_diffrn_reflns_limit_k_max       36
_diffrn_reflns_limit_l_min       -16
_diffrn_reflns_limit_l_max       16
_diffrn_standards_number         0
_diffrn_standards_interval_count .
_diffrn_standards_decay_%        ?
_reflns_number_total             8172
_reflns_number_gt                5910
_reflns_threshold_expression     F^2^>2.0\s(F^2^)
_reflns_Friedel_coverage         0.000
_reflns_Friedel_fraction_max     .
_reflns_Friedel_fraction_full    .

#==============================================================================
# REFINEMENT DATA

_refine_special_details          
;
    Refinement was performed using all reflections. The weighted 
    R-factor (wR) and goodness of fit (S) are based on F^2^.
    R-factor (gt) are based on F. The threshold expression of
    F^2^ > 2.0 sigma(F^2^) is used only for calculating R-factor (gt).
;
_refine_ls_structure_factor_coef Fsqd
_refine_ls_R_factor_all          0.0710
_refine_ls_R_factor_gt           0.0493
_refine_ls_wR_factor_ref         0.1333
_refine_ls_wR_factor_gt          0.1238
_refine_ls_number_restraints     0
_refine_ls_hydrogen_treatment    constr
_refine_ls_number_reflns         8172
_refine_ls_number_parameters     469
_refine_ls_goodness_of_fit_ref   0.843
_refine_ls_weighting_scheme      calc
_refine_ls_weighting_details     
'w = 1/[\s^2^(Fo^2^)+(0.1000P)^2^] where P=(Fo^2^+2Fc^2^)/3'
_atom_sites_solution_hydrogens   geom
_atom_sites_solution_primary     direct
_atom_sites_solution_secondary   difmap
_refine_ls_shift/su_max          0.001
_refine_diff_density_max         1.36
_refine_diff_density_min         -1.67
_refine_ls_extinction_method     none
_refine_ls_extinction_coef       ?

loop_
_atom_type_symbol
_atom_type_description
_atom_type_scat_dispersion_real
_atom_type_scat_dispersion_imag
_atom_type_scat_source
C C 0.0033 0.0016
;
International Tables for Crystallography
(Vol. C, Tables 4.2.6.8 and 6.1.1.4)
;
H H 0.0000 0.0000
;
International Tables for Crystallography
(Vol. C, Table 6.1.1.4)
;
Cl Cl 0.1484 0.1585
;
International Tables for Crystallography
(Vol. C, Tables 4.2.6.8 and 6.1.1.4)
;
N N 0.0061 0.0033
;
International Tables for Crystallography
(Vol. C, Tables 4.2.6.8 and 6.1.1.4)
;
O O 0.0106 0.0060
;
International Tables for Crystallography
(Vol. C, Tables 4.2.6.8 and 6.1.1.4)
;
P P 0.1023 0.0942
;
International Tables for Crystallography
(Vol. C, Tables 4.2.6.8 and 6.1.1.4)
;
Rh Rh -1.1178 0.9187
;
International Tables for Crystallography
(Vol. C, Tables 4.2.6.8 and 6.1.1.4)
;

#==============================================================================
# ATOMIC COORDINATES AND THERMAL PARAMETERS

loop_
_atom_site_label
_atom_site_type_symbol
_atom_site_fract_x
_atom_site_fract_y
_atom_site_fract_z
_atom_site_U_iso_or_equiv
_atom_site_adp_type
_atom_site_occupancy
_atom_site_site_symmetry_order
_atom_site_calc_flag
_atom_site_refinement_flags_posn
_atom_site_refinement_flags_adp
_atom_site_refinement_flags_occupancy
_atom_site_disorder_assembly
_atom_site_disorder_group
Rh1 Rh 0.87837(3) 0.18775(2) 0.25364(2) 0.02144(10) Uani 1 1 d . . . . .
Cl1 Cl 0.88304(9) 0.25608(3) 0.14881(7) 0.0297(2) Uani 1 1 d . . . . .
Cl2 Cl 0.87298(9) 0.12048(3) 0.36288(7) 0.0310(2) Uani 1 1 d . . . . .
P1 P 1.35871(9) 0.06261(3) 0.63526(7) 0.02316(19) Uani 1 1 d . . . . .
O1 O 0.5279(3) 0.15199(10) 0.0440(2) 0.0402(7) Uani 1 1 d . . . . .
O2 O 1.2149(3) 0.14407(10) 0.2107(2) 0.0438(7) Uani 1 1 d . . . . .
N1 N 0.7171(3) 0.21521(10) 0.2858(2) 0.0261(6) Uani 1 1 d . . . . .
N2 N 0.7474(3) 0.15971(10) 0.1255(2) 0.0277(6) Uani 1 1 d . . . . .
N3 N 0.9998(3) 0.15655(10) 0.1882(2) 0.0274(6) Uani 1 1 d . . . . .
N4 N 1.0478(3) 0.20792(10) 0.3720(2) 0.0238(6) Uani 1 1 d . . . . .
N5 N 0.7271(4) 0.11557(15) -0.0451(3) 0.0583(11) Uani 1 1 d . . . . .
C1 C 0.7070(4) 0.24793(14) 0.3613(3) 0.0334(9) Uani 1 1 d . . . . .
H35 H 0.7827 0.2608 0.4120 0.040 Uiso 1 1 calc R U . . .
C2 C 0.5889(4) 0.26362(16) 0.3677(3) 0.0382(9) Uani 1 1 d . . . . .
H43 H 0.5835 0.2878 0.4196 0.046 Uiso 1 1 calc R U . . .
C3 C 0.4803(4) 0.24324(16) 0.2969(3) 0.0407(10) Uani 1 1 d . . . . .
H23 H 0.3987 0.2526 0.3014 0.049 Uiso 1 1 calc R U . . .
C4 C 0.4892(4) 0.20950(15) 0.2197(3) 0.0355(9) Uani 1 1 d . . . . .
H17 H 0.4145 0.1949 0.1718 0.043 Uiso 1 1 calc R U . . .
C5 C 0.6090(4) 0.19710(13) 0.2129(3) 0.0276(8) Uani 1 1 d . . . . .
C6 C 0.6236(4) 0.16610(13) 0.1180(3) 0.0279(8) Uani 1 1 d . . . . .
C7 C 0.8010(4) 0.13548(14) 0.0516(3) 0.0340(9) Uani 1 1 d . . . . .
C8 C 0.7928(7) 0.0942(2) -0.1096(5) 0.086(2) Uani 1 1 d . . . . .
H51 H 0.7457 0.0795 -0.1784 0.103 Uiso 1 1 calc R U . . .
C9 C 0.9250(7) 0.0929(3) -0.0794(5) 0.096(2) Uani 1 1 d . . . . .
H53 H 0.9653 0.0780 -0.1284 0.116 Uiso 1 1 calc R U . . .
C10 C 0.9992(5) 0.1126(2) 0.0191(4) 0.0616(15) Uani 1 1 d . . . . .
H50 H 1.0898 0.1115 0.0398 0.074 Uiso 1 1 calc R U . . .
C11 C 0.9371(4) 0.13397(14) 0.0861(3) 0.0354(9) Uani 1 1 d . . . . .
C12 C 1.1242(4) 0.16038(12) 0.2392(3) 0.0278(7) Uani 1 1 d . . . . .
C13 C 1.1498(3) 0.18868(12) 0.3477(3) 0.0252(7) Uani 1 1 d . . . . .
C14 C 1.2737(4) 0.19446(13) 0.4180(3) 0.0333(8) Uani 1 1 d . . . . .
H40 H 1.3436 0.1798 0.4006 0.040 Uiso 1 1 calc R U . . .
C15 C 1.2931(4) 0.22194(15) 0.5136(3) 0.0393(9) Uani 1 1 d . . . . .
H47 H 1.3771 0.2264 0.5631 0.047 Uiso 1 1 calc R U . . .
C16 C 1.1900(4) 0.24291(15) 0.5372(3) 0.0369(9) Uani 1 1 d . . . . .
H48 H 1.2022 0.2629 0.6014 0.044 Uiso 1 1 calc R U . . .
C17 C 1.0686(4) 0.23426(13) 0.4657(3) 0.0305(8) Uani 1 1 d . . . . .
H25 H 0.9973 0.2475 0.4836 0.037 Uiso 1 1 calc R U . . .
C18 C 1.2700(3) 0.10009(12) 0.7011(3) 0.0246(7) Uani 1 1 d . . . . .
C19 C 1.3235(4) 0.11606(13) 0.8112(3) 0.0324(8) Uani 1 1 d . . . . .
H44 H 1.4066 0.1059 0.8535 0.039 Uiso 1 1 calc R U . . .
C20 C 1.2556(4) 0.14673(14) 0.8590(3) 0.0388(9) Uani 1 1 d . . . . .
H20 H 1.2916 0.1571 0.9346 0.047 Uiso 1 1 calc R U . . .
C21 C 1.1360(4) 0.16225(14) 0.7972(3) 0.0392(9) Uani 1 1 d . . . . .
H28 H 1.0904 0.1837 0.8302 0.047 Uiso 1 1 calc R U . . .
C22 C 1.0814(4) 0.14661(14) 0.6866(3) 0.0362(9) Uani 1 1 d . . . . .
H37 H 0.9985 0.1570 0.6444 0.043 Uiso 1 1 calc R U . . .
C23 C 1.1490(4) 0.11581(13) 0.6387(3) 0.0295(8) Uani 1 1 d . . . . .
H29 H 1.1128 0.1054 0.5630 0.035 Uiso 1 1 calc R U . . .
C24 C 1.4415(4) 0.01866(12) 0.7336(3) 0.0271(7) Uani 1 1 d . . . . .
C25 C 1.5610(4) 0.00242(13) 0.7316(3) 0.0316(8) Uani 1 1 d . . . . .
H13 H 1.6027 0.0170 0.6832 0.038 Uiso 1 1 calc R U . . .
C26 C 1.6188(4) -0.03530(15) 0.8009(3) 0.0401(9) Uani 1 1 d . . . . .
H34 H 1.7000 -0.0465 0.7993 0.048 Uiso 1 1 calc R U . . .
C27 C 1.5594(4) -0.05643(14) 0.8715(3) 0.0421(10) Uani 1 1 d . . . . .
H42 H 1.5998 -0.0821 0.9185 0.051 Uiso 1 1 calc R U . . .
C28 C 1.4413(5) -0.04060(15) 0.8745(3) 0.0432(10) Uani 1 1 d . . . . .
H38 H 1.4009 -0.0554 0.9235 0.052 Uiso 1 1 calc R U . . .
C29 C 1.3810(4) -0.00314(14) 0.8063(3) 0.0385(9) Uani 1 1 d . . . . .
H45 H 1.2998 0.0077 0.8086 0.046 Uiso 1 1 calc R U . . .
C30 C 1.4718(3) 0.09749(12) 0.5906(3) 0.0246(7) Uani 1 1 d . . . . .
C31 C 1.5022(4) 0.08565(14) 0.4922(3) 0.0342(9) Uani 1 1 d . . . . .
H26 H 1.4612 0.0596 0.4471 0.041 Uiso 1 1 calc R U . . .
C32 C 1.5927(4) 0.11222(14) 0.4609(3) 0.0377(9) Uani 1 1 d . . . . .
H31 H 1.6119 0.1046 0.3931 0.045 Uiso 1 1 calc R U . . .
C33 C 1.6549(4) 0.14921(14) 0.5261(3) 0.0379(9) Uani 1 1 d . . . . .
H41 H 1.7186 0.1665 0.5048 0.046 Uiso 1 1 calc R U . . .
C34 C 1.6243(4) 0.16142(15) 0.6237(3) 0.0413(10) Uani 1 1 d . . . . .
H49 H 1.6661 0.1874 0.6688 0.050 Uiso 1 1 calc R U . . .
C35 C 1.5319(4) 0.13533(14) 0.6549(3) 0.0373(9) Uani 1 1 d . . . . .
H21 H 1.5104 0.1438 0.7210 0.045 Uiso 1 1 calc R U . . .
C36 C 1.2505(3) 0.03415(12) 0.5149(3) 0.0257(7) Uani 1 1 d . . . . .
C37 C 1.2104(4) -0.01228(13) 0.5235(3) 0.0350(9) Uani 1 1 d . . . . .
H32 H 1.2439 -0.0295 0.5918 0.042 Uiso 1 1 calc R U . . .
C38 C 1.1219(4) -0.03331(15) 0.4326(3) 0.0427(10) Uani 1 1 d . . . . .
H24 H 1.0966 -0.0653 0.4378 0.051 Uiso 1 1 calc R U . . .
C39 C 1.0703(4) -0.00817(14) 0.3347(3) 0.0382(9) Uani 1 1 d . . . . .
H46 H 1.0072 -0.0225 0.2735 0.046 Uiso 1 1 calc R U . . .
C40 C 1.1099(4) 0.03794(14) 0.3249(3) 0.0365(9) Uani 1 1 d . . . . .
H39 H 1.0752 0.0551 0.2567 0.044 Uiso 1 1 calc R U . . .
C41 C 1.1994(4) 0.05874(13) 0.4141(3) 0.0337(8) Uani 1 1 d . . . . .
H36 H 1.2269 0.0903 0.4070 0.040 Uiso 1 1 calc R U . . .

loop_
_atom_site_aniso_label
_atom_site_aniso_U_11
_atom_site_aniso_U_22
_atom_site_aniso_U_33
_atom_site_aniso_U_23
_atom_site_aniso_U_13
_atom_site_aniso_U_12
Rh1 0.02252(16) 0.02910(15) 0.01469(13) 0.00052(10) 0.00861(10) -0.00236(11)
Cl1 0.0362(5) 0.0343(4) 0.0208(4) 0.0050(3) 0.0118(4) -0.0029(4)
Cl2 0.0312(5) 0.0360(5) 0.0290(4) 0.0083(3) 0.0137(4) -0.0004(4)
P1 0.0265(5) 0.0245(4) 0.0203(4) -0.0008(3) 0.0097(3) -0.0009(4)
O1 0.0303(15) 0.0484(16) 0.0346(15) 0.0016(12) -0.0013(12) -0.0101(13)
O2 0.0345(16) 0.0578(18) 0.0474(17) -0.0099(14) 0.0251(14) 0.0019(14)
N1 0.0287(17) 0.0330(16) 0.0177(13) 0.0062(11) 0.0085(12) 0.0030(13)
N2 0.0286(17) 0.0365(17) 0.0183(13) -0.0025(12) 0.0074(12) -0.0048(13)
N3 0.0302(17) 0.0345(16) 0.0205(14) -0.0050(12) 0.0121(12) -0.0048(13)
N4 0.0246(16) 0.0309(15) 0.0181(13) 0.0012(11) 0.0096(12) -0.0017(12)
N5 0.064(3) 0.071(3) 0.037(2) -0.0198(19) 0.0109(19) -0.018(2)
C1 0.034(2) 0.051(2) 0.0181(16) 0.0012(15) 0.0110(15) 0.0050(18)
C2 0.037(2) 0.057(3) 0.0241(18) 0.0020(17) 0.0143(17) 0.0122(19)
C3 0.032(2) 0.061(3) 0.035(2) 0.0175(19) 0.0180(18) 0.0147(19)
C4 0.025(2) 0.050(2) 0.032(2) 0.0126(17) 0.0091(16) -0.0009(17)
C5 0.028(2) 0.0335(19) 0.0216(16) 0.0106(14) 0.0079(14) -0.0005(15)
C6 0.029(2) 0.0304(18) 0.0226(17) 0.0055(13) 0.0054(15) -0.0036(15)
C7 0.041(2) 0.040(2) 0.0243(18) -0.0091(15) 0.0151(16) -0.0118(17)
C8 0.091(5) 0.108(5) 0.059(4) -0.056(4) 0.022(3) -0.024(4)
C9 0.102(5) 0.126(6) 0.084(4) -0.072(4) 0.063(4) -0.025(4)
C10 0.047(3) 0.093(4) 0.057(3) -0.043(3) 0.034(2) -0.014(3)
C11 0.039(2) 0.044(2) 0.0278(19) -0.0149(16) 0.0171(17) -0.0090(18)
C12 0.031(2) 0.0298(18) 0.0274(17) 0.0011(14) 0.0161(15) 0.0001(15)
C13 0.0231(18) 0.0310(18) 0.0240(17) 0.0010(13) 0.0108(14) -0.0022(14)
C14 0.026(2) 0.037(2) 0.038(2) 0.0015(16) 0.0099(17) -0.0019(16)
C15 0.029(2) 0.048(2) 0.035(2) -0.0051(17) 0.0011(17) -0.0043(18)
C16 0.036(2) 0.049(2) 0.0249(18) -0.0060(16) 0.0078(16) -0.0054(18)
C17 0.033(2) 0.039(2) 0.0217(17) -0.0022(14) 0.0118(15) -0.0034(16)
C18 0.0274(19) 0.0266(16) 0.0228(16) -0.0008(13) 0.0119(14) -0.0015(14)
C19 0.032(2) 0.040(2) 0.0245(17) -0.0020(15) 0.0078(15) 0.0042(16)
C20 0.043(2) 0.045(2) 0.0276(19) -0.0110(16) 0.0096(17) 0.0041(19)
C21 0.041(2) 0.042(2) 0.038(2) -0.0110(17) 0.0154(18) 0.0084(18)
C22 0.028(2) 0.039(2) 0.038(2) -0.0057(17) 0.0056(17) 0.0060(17)
C23 0.031(2) 0.0342(19) 0.0229(16) -0.0042(14) 0.0085(15) -0.0012(15)
C24 0.034(2) 0.0261(17) 0.0222(16) -0.0016(13) 0.0097(15) -0.0017(15)
C25 0.032(2) 0.038(2) 0.0249(17) -0.0008(15) 0.0091(15) -0.0011(16)
C26 0.037(2) 0.044(2) 0.039(2) 0.0059(18) 0.0105(18) 0.0105(18)
C27 0.052(3) 0.033(2) 0.037(2) 0.0103(17) 0.0069(19) 0.0049(19)
C28 0.058(3) 0.039(2) 0.036(2) 0.0125(17) 0.020(2) -0.001(2)
C29 0.045(3) 0.040(2) 0.035(2) 0.0043(17) 0.0193(19) 0.0006(18)
C30 0.0258(18) 0.0246(16) 0.0253(16) 0.0019(13) 0.0105(14) 0.0013(14)
C31 0.039(2) 0.037(2) 0.0319(19) -0.0055(16) 0.0184(17) -0.0041(17)
C32 0.046(2) 0.042(2) 0.032(2) 0.0000(16) 0.0245(19) -0.0032(18)
C33 0.040(2) 0.039(2) 0.041(2) 0.0049(17) 0.0226(19) -0.0039(18)
C34 0.049(3) 0.041(2) 0.041(2) -0.0121(17) 0.024(2) -0.0191(19)
C35 0.042(2) 0.044(2) 0.0303(19) -0.0103(16) 0.0180(18) -0.0138(18)
C36 0.029(2) 0.0281(17) 0.0229(16) -0.0035(13) 0.0124(14) -0.0002(14)
C37 0.043(2) 0.035(2) 0.0292(19) 0.0011(15) 0.0130(17) -0.0063(17)
C38 0.049(3) 0.038(2) 0.040(2) -0.0021(18) 0.012(2) -0.0164(19)
C39 0.039(2) 0.044(2) 0.030(2) -0.0114(17) 0.0076(17) -0.0080(18)
C40 0.042(2) 0.040(2) 0.0244(18) -0.0010(15) 0.0057(17) 0.0029(18)
C41 0.042(2) 0.0283(18) 0.0293(18) 0.0005(15) 0.0092(17) -0.0018(16)

#==============================================================================
_computing_data_collection       'CrystalClear-SM Expert 2.1 b29 (Rigaku, 2013)'
_computing_cell_refinement       'CrystalClear-SM Expert 2.1 b29'
_computing_data_reduction        'CrystalClear-SM Expert 2.1 b29'
_computing_structure_solution    'SIR92 (Altomare, et al., 1994)'
_computing_structure_refinement  'SHELXL Version 2014/6 (Sheldrick, 2008)'
_computing_publication_material  'CrystalStructure 4.3 (Rigaku, 2019)'
_computing_molecular_graphics    'CrystalStructure 4.3'

#==============================================================================
# MOLECULAR GEOMETRY

_geom_special_details            
;
 All esds (except the esd in the dihedral angle between two l.s. planes)
 are estimated using the full covariance matrix.  The cell esds are taken
 into account individually in the estimation of esds in distances, angles
 and torsion angles; correlations between esds in cell parameters are only
 used when they are defined by crystal symmetry.  An approximate (isotropic)
 treatment of cell esds is used for estimating esds involving l.s. planes.
;

loop_
_geom_bond_atom_site_label_1
_geom_bond_atom_site_label_2
_geom_bond_distance
_geom_bond_site_symmetry_2
_geom_bond_publ_flag
Rh1 N3 1.962(3) . ?
Rh1 N2 1.962(3) . ?
Rh1 N4 2.074(3) . ?
Rh1 N1 2.074(3) . ?
Rh1 Cl1 2.3306(8) . ?
Rh1 Cl2 2.3394(9) . ?
P1 C24 1.784(4) . ?
P1 C18 1.789(3) . ?
P1 C30 1.794(3) . ?
P1 C36 1.795(4) . ?
O1 C6 1.236(4) . ?
O2 C12 1.239(4) . ?
N1 C1 1.342(4) . ?
N1 C5 1.357(5) . ?
N2 C6 1.344(5) . ?
N2 C7 1.405(5) . ?
N3 C12 1.325(5) . ?
N3 C11 1.401(4) . ?
N4 C17 1.340(4) . ?
N4 C13 1.355(4) . ?
N5 C7 1.353(5) . ?
N5 C8 1.366(7) . ?
C1 C2 1.392(5) . ?
C1 H35 0.9500 . ?
C2 C3 1.376(6) . ?
C2 H43 0.9500 . ?
C3 C4 1.373(6) . ?
C3 H23 0.9500 . ?
C4 C5 1.385(5) . ?
C4 H17 0.9500 . ?
C5 C6 1.512(5) . ?
C7 C11 1.424(6) . ?
C8 C9 1.384(9) . ?
C8 H51 0.9500 . ?
C9 C10 1.367(7) . ?
C9 H53 0.9500 . ?
C10 C11 1.361(5) . ?
C10 H50 0.9500 . ?
C12 C13 1.517(5) . ?
C13 C14 1.387(5) . ?
C14 C15 1.379(5) . ?
C14 H40 0.9500 . ?
C15 C16 1.382(6) . ?
C15 H47 0.9500 . ?
C16 C17 1.383(5) . ?
C16 H48 0.9500 . ?
C17 H25 0.9500 . ?
C18 C19 1.390(5) . ?
C18 C23 1.394(5) . ?
C19 C20 1.383(5) . ?
C19 H44 0.9500 . ?
C20 C21 1.377(6) . ?
C20 H20 0.9500 . ?
C21 C22 1.396(5) . ?
C21 H28 0.9500 . ?
C22 C23 1.384(5) . ?
C22 H37 0.9500 . ?
C23 H29 0.9500 . ?
C24 C25 1.394(5) . ?
C24 C29 1.409(5) . ?
C25 C26 1.394(5) . ?
C25 H13 0.9500 . ?
C26 C27 1.374(6) . ?
C26 H34 0.9500 . ?
C27 C28 1.380(6) . ?
C27 H42 0.9500 . ?
C28 C29 1.389(6) . ?
C28 H38 0.9500 . ?
C29 H45 0.9500 . ?
C30 C35 1.375(5) . ?
C30 C31 1.399(5) . ?
C31 C32 1.387(5) . ?
C31 H26 0.9500 . ?
C32 C33 1.368(5) . ?
C32 H31 0.9500 . ?
C33 C34 1.393(5) . ?
C33 H41 0.9500 . ?
C34 C35 1.396(5) . ?
C34 H49 0.9500 . ?
C35 H21 0.9500 . ?
C36 C37 1.392(5) . ?
C36 C41 1.393(5) . ?
C37 C38 1.382(6) . ?
C37 H32 0.9500 . ?
C38 C39 1.373(6) . ?
C38 H24 0.9500 . ?
C39 C40 1.385(6) . ?
C39 H46 0.9500 . ?
C40 C41 1.372(5) . ?
C40 H39 0.9500 . ?
C41 H36 0.9500 . ?

loop_
_geom_angle_atom_site_label_1
_geom_angle_atom_site_label_2
_geom_angle_atom_site_label_3
_geom_angle
_geom_angle_site_symmetry_1
_geom_angle_site_symmetry_3
_geom_angle_publ_flag
N3 Rh1 N2 84.70(12) . . ?
N3 Rh1 N4 80.81(11) . . ?
N2 Rh1 N4 165.49(12) . . ?
N3 Rh1 N1 165.70(12) . . ?
N2 Rh1 N1 81.13(12) . . ?
N4 Rh1 N1 113.37(11) . . ?
N3 Rh1 Cl1 90.43(9) . . ?
N2 Rh1 Cl1 90.69(9) . . ?
N4 Rh1 Cl1 90.31(8) . . ?
N1 Rh1 Cl1 87.83(8) . . ?
N3 Rh1 Cl2 90.88(9) . . ?
N2 Rh1 Cl2 90.30(9) . . ?
N4 Rh1 Cl2 89.03(8) . . ?
N1 Rh1 Cl2 91.12(8) . . ?
Cl1 Rh1 Cl2 178.42(3) . . ?
C24 P1 C18 109.31(16) . . ?
C24 P1 C30 109.46(17) . . ?
C18 P1 C30 109.81(16) . . ?
C24 P1 C36 109.58(16) . . ?
C18 P1 C36 109.20(16) . . ?
C30 P1 C36 109.47(16) . . ?
C1 N1 C5 119.1(3) . . ?
C1 N1 Rh1 130.0(3) . . ?
C5 N1 Rh1 110.9(2) . . ?
C6 N2 C7 129.1(3) . . ?
C6 N2 Rh1 118.8(2) . . ?
C7 N2 Rh1 112.1(2) . . ?
C12 N3 C11 128.8(3) . . ?
C12 N3 Rh1 119.6(2) . . ?
C11 N3 Rh1 111.5(2) . . ?
C17 N4 C13 118.5(3) . . ?
C17 N4 Rh1 130.5(2) . . ?
C13 N4 Rh1 110.9(2) . . ?
C7 N5 C8 115.0(4) . . ?
N1 C1 C2 122.0(4) . . ?
N1 C1 H35 119.0 . . ?
C2 C1 H35 119.0 . . ?
C3 C2 C1 118.2(4) . . ?
C3 C2 H43 120.9 . . ?
C1 C2 H43 120.9 . . ?
C4 C3 C2 120.4(4) . . ?
C4 C3 H23 119.8 . . ?
C2 C3 H23 119.8 . . ?
C3 C4 C5 118.9(4) . . ?
C3 C4 H17 120.6 . . ?
C5 C4 H17 120.6 . . ?
N1 C5 C4 121.3(3) . . ?
N1 C5 C6 117.5(3) . . ?
C4 C5 C6 121.1(3) . . ?
O1 C6 N2 128.6(3) . . ?
O1 C6 C5 120.0(3) . . ?
N2 C6 C5 111.3(3) . . ?
N5 C7 N2 121.6(4) . . ?
N5 C7 C11 123.4(3) . . ?
N2 C7 C11 115.1(3) . . ?
N5 C8 C9 123.0(5) . . ?
N5 C8 H51 118.5 . . ?
C9 C8 H51 118.5 . . ?
C10 C9 C8 121.8(5) . . ?
C10 C9 H53 119.1 . . ?
C8 C9 H53 119.1 . . ?
C11 C10 C9 116.9(5) . . ?
C11 C10 H50 121.5 . . ?
C9 C10 H50 121.5 . . ?
C10 C11 N3 123.6(4) . . ?
C10 C11 C7 120.0(4) . . ?
N3 C11 C7 116.4(3) . . ?
O2 C12 N3 129.3(3) . . ?
O2 C12 C13 119.7(3) . . ?
N3 C12 C13 111.0(3) . . ?
N4 C13 C14 122.1(3) . . ?
N4 C13 C12 117.4(3) . . ?
C14 C13 C12 120.5(3) . . ?
C15 C14 C13 118.5(4) . . ?
C15 C14 H40 120.7 . . ?
C13 C14 H40 120.7 . . ?
C14 C15 C16 119.7(4) . . ?
C14 C15 H47 120.1 . . ?
C16 C15 H47 120.1 . . ?
C15 C16 C17 118.6(4) . . ?
C15 C16 H48 120.7 . . ?
C17 C16 H48 120.7 . . ?
N4 C17 C16 122.4(4) . . ?
N4 C17 H25 118.8 . . ?
C16 C17 H25 118.8 . . ?
C19 C18 C23 119.7(3) . . ?
C19 C18 P1 120.8(3) . . ?
C23 C18 P1 119.3(3) . . ?
C20 C19 C18 120.0(4) . . ?
C20 C19 H44 120.0 . . ?
C18 C19 H44 120.0 . . ?
C21 C20 C19 120.3(4) . . ?
C21 C20 H20 119.9 . . ?
C19 C20 H20 119.9 . . ?
C20 C21 C22 120.3(3) . . ?
C20 C21 H28 119.9 . . ?
C22 C21 H28 119.9 . . ?
C23 C22 C21 119.5(4) . . ?
C23 C22 H37 120.2 . . ?
C21 C22 H37 120.2 . . ?
C22 C23 C18 120.2(3) . . ?
C22 C23 H29 119.9 . . ?
C18 C23 H29 119.9 . . ?
C25 C24 C29 119.5(3) . . ?
C25 C24 P1 120.3(3) . . ?
C29 C24 P1 119.9(3) . . ?
C26 C25 C24 119.7(3) . . ?
C26 C25 H13 120.1 . . ?
C24 C25 H13 120.1 . . ?
C27 C26 C25 120.5(4) . . ?
C27 C26 H34 119.7 . . ?
C25 C26 H34 119.7 . . ?
C26 C27 C28 120.3(4) . . ?
C26 C27 H42 119.8 . . ?
C28 C27 H42 119.8 . . ?
C27 C28 C29 120.5(4) . . ?
C27 C28 H38 119.7 . . ?
C29 C28 H38 119.7 . . ?
C28 C29 C24 119.4(4) . . ?
C28 C29 H45 120.3 . . ?
C24 C29 H45 120.3 . . ?
C35 C30 C31 119.6(3) . . ?
C35 C30 P1 120.0(3) . . ?
C31 C30 P1 120.4(3) . . ?
C32 C31 C30 119.5(4) . . ?
C32 C31 H26 120.2 . . ?
C30 C31 H26 120.2 . . ?
C33 C32 C31 121.1(3) . . ?
C33 C32 H31 119.5 . . ?
C31 C32 H31 119.5 . . ?
C32 C33 C34 119.7(4) . . ?
C32 C33 H41 120.2 . . ?
C34 C33 H41 120.2 . . ?
C33 C34 C35 119.6(4) . . ?
C33 C34 H49 120.2 . . ?
C35 C34 H49 120.2 . . ?
C30 C35 C34 120.5(3) . . ?
C30 C35 H21 119.7 . . ?
C34 C35 H21 119.7 . . ?
C37 C36 C41 118.9(3) . . ?
C37 C36 P1 120.0(3) . . ?
C41 C36 P1 121.0(3) . . ?
C38 C37 C36 120.0(4) . . ?
C38 C37 H32 120.0 . . ?
C36 C37 H32 120.0 . . ?
C39 C38 C37 120.3(4) . . ?
C39 C38 H24 119.8 . . ?
C37 C38 H24 119.8 . . ?
C38 C39 C40 120.2(4) . . ?
C38 C39 H46 119.9 . . ?
C40 C39 H46 119.9 . . ?
C41 C40 C39 119.7(4) . . ?
C41 C40 H39 120.1 . . ?
C39 C40 H39 120.1 . . ?
C40 C41 C36 120.8(3) . . ?
C40 C41 H36 119.6 . . ?
C36 C41 H36 119.6 . . ?

loop_
_geom_torsion_atom_site_label_1
_geom_torsion_atom_site_label_2
_geom_torsion_atom_site_label_3
_geom_torsion_atom_site_label_4
_geom_torsion
_geom_torsion_site_symmetry_1
_geom_torsion_site_symmetry_2
_geom_torsion_site_symmetry_3
_geom_torsion_site_symmetry_4
_geom_torsion_publ_flag
C5 N1 C1 C2 0.5(5) . . . . ?
Rh1 N1 C1 C2 177.2(3) . . . . ?
N1 C1 C2 C3 2.6(6) . . . . ?
C1 C2 C3 C4 -2.1(6) . . . . ?
C2 C3 C4 C5 -1.3(6) . . . . ?
C1 N1 C5 C4 -4.1(5) . . . . ?
Rh1 N1 C5 C4 178.6(3) . . . . ?
C1 N1 C5 C6 171.0(3) . . . . ?
Rh1 N1 C5 C6 -6.4(4) . . . . ?
C3 C4 C5 N1 4.5(5) . . . . ?
C3 C4 C5 C6 -170.3(3) . . . . ?
C7 N2 C6 O1 0.1(6) . . . . ?
Rh1 N2 C6 O1 179.0(3) . . . . ?
C7 N2 C6 C5 -176.5(3) . . . . ?
Rh1 N2 C6 C5 2.4(4) . . . . ?
N1 C5 C6 O1 -173.9(3) . . . . ?
C4 C5 C6 O1 1.1(5) . . . . ?
N1 C5 C6 N2 3.0(4) . . . . ?
C4 C5 C6 N2 178.1(3) . . . . ?
C8 N5 C7 N2 178.6(5) . . . . ?
C8 N5 C7 C11 -1.0(7) . . . . ?
C6 N2 C7 N5 2.3(6) . . . . ?
Rh1 N2 C7 N5 -176.7(3) . . . . ?
C6 N2 C7 C11 -178.1(3) . . . . ?
Rh1 N2 C7 C11 2.9(4) . . . . ?
C7 N5 C8 C9 -0.3(10) . . . . ?
N5 C8 C9 C10 1.1(12) . . . . ?
C8 C9 C10 C11 -0.5(11) . . . . ?
C9 C10 C11 N3 -178.6(5) . . . . ?
C9 C10 C11 C7 -0.7(8) . . . . ?
C12 N3 C11 C10 -2.1(7) . . . . ?
Rh1 N3 C11 C10 175.1(4) . . . . ?
C12 N3 C11 C7 179.9(4) . . . . ?
Rh1 N3 C11 C7 -3.0(4) . . . . ?
N5 C7 C11 C10 1.5(7) . . . . ?
N2 C7 C11 C10 -178.0(4) . . . . ?
N5 C7 C11 N3 179.6(4) . . . . ?
N2 C7 C11 N3 0.0(5) . . . . ?
C11 N3 C12 O2 -1.9(6) . . . . ?
Rh1 N3 C12 O2 -178.9(3) . . . . ?
C11 N3 C12 C13 179.0(3) . . . . ?
Rh1 N3 C12 C13 2.1(4) . . . . ?
C17 N4 C13 C14 1.7(5) . . . . ?
Rh1 N4 C13 C14 -176.0(3) . . . . ?
C17 N4 C13 C12 -178.0(3) . . . . ?
Rh1 N4 C13 C12 4.3(4) . . . . ?
O2 C12 C13 N4 176.5(3) . . . . ?
N3 C12 C13 N4 -4.3(4) . . . . ?
O2 C12 C13 C14 -3.2(5) . . . . ?
N3 C12 C13 C14 176.0(3) . . . . ?
N4 C13 C14 C15 -2.1(5) . . . . ?
C12 C13 C14 C15 177.6(3) . . . . ?
C13 C14 C15 C16 0.0(6) . . . . ?
C14 C15 C16 C17 2.3(6) . . . . ?
C13 N4 C17 C16 0.8(5) . . . . ?
Rh1 N4 C17 C16 177.9(3) . . . . ?
C15 C16 C17 N4 -2.8(6) . . . . ?
C24 P1 C18 C19 42.6(3) . . . . ?
C30 P1 C18 C19 -77.5(3) . . . . ?
C36 P1 C18 C19 162.4(3) . . . . ?
C24 P1 C18 C23 -141.5(3) . . . . ?
C30 P1 C18 C23 98.4(3) . . . . ?
C36 P1 C18 C23 -21.7(3) . . . . ?
C23 C18 C19 C20 1.2(5) . . . . ?
P1 C18 C19 C20 177.1(3) . . . . ?
C18 C19 C20 C21 -1.2(6) . . . . ?
C19 C20 C21 C22 1.0(7) . . . . ?
C20 C21 C22 C23 -0.8(6) . . . . ?
C21 C22 C23 C18 0.8(6) . . . . ?
C19 C18 C23 C22 -1.0(5) . . . . ?
P1 C18 C23 C22 -177.0(3) . . . . ?
C18 P1 C24 C25 -146.1(3) . . . . ?
C30 P1 C24 C25 -25.8(3) . . . . ?
C36 P1 C24 C25 94.3(3) . . . . ?
C18 P1 C24 C29 40.2(3) . . . . ?
C30 P1 C24 C29 160.5(3) . . . . ?
C36 P1 C24 C29 -79.4(3) . . . . ?
C29 C24 C25 C26 0.3(5) . . . . ?
P1 C24 C25 C26 -173.4(3) . . . . ?
C24 C25 C26 C27 -0.3(6) . . . . ?
C25 C26 C27 C28 0.2(7) . . . . ?
C26 C27 C28 C29 0.0(7) . . . . ?
C27 C28 C29 C24 0.1(6) . . . . ?
C25 C24 C29 C28 -0.2(6) . . . . ?
P1 C24 C29 C28 173.6(3) . . . . ?
C24 P1 C30 C35 -84.0(3) . . . . ?
C18 P1 C30 C35 36.0(4) . . . . ?
C36 P1 C30 C35 155.8(3) . . . . ?
C24 P1 C30 C31 94.1(3) . . . . ?
C18 P1 C30 C31 -145.9(3) . . . . ?
C36 P1 C30 C31 -26.0(4) . . . . ?
C35 C30 C31 C32 0.1(6) . . . . ?
P1 C30 C31 C32 -178.1(3) . . . . ?
C30 C31 C32 C33 1.5(6) . . . . ?
C31 C32 C33 C34 -2.0(6) . . . . ?
C32 C33 C34 C35 1.0(7) . . . . ?
C31 C30 C35 C34 -1.1(6) . . . . ?
P1 C30 C35 C34 177.1(3) . . . . ?
C33 C34 C35 C30 0.6(7) . . . . ?
C24 P1 C36 C37 20.8(4) . . . . ?
C18 P1 C36 C37 -98.9(3) . . . . ?
C30 P1 C36 C37 140.8(3) . . . . ?
C24 P1 C36 C41 -163.0(3) . . . . ?
C18 P1 C36 C41 77.3(3) . . . . ?
C30 P1 C36 C41 -43.0(3) . . . . ?
C41 C36 C37 C38 0.3(6) . . . . ?
P1 C36 C37 C38 176.6(3) . . . . ?
C36 C37 C38 C39 -1.9(6) . . . . ?
C37 C38 C39 C40 2.3(7) . . . . ?
C38 C39 C40 C41 -1.1(6) . . . . ?
C39 C40 C41 C36 -0.4(6) . . . . ?
C37 C36 C41 C40 0.8(6) . . . . ?
P1 C36 C41 C40 -175.4(3) . . . . ?


#==============================================================================
# Additional structures and associated data_? identifiers
# should be added at this point if there is more than one 
# structure analysis in the CIF.

_shelxl_version_number           2014/6

_shelx_res_file                  
;
TITL 181220_RhN4_AllylCl
CELL  0.71075 10.96180 28.13700 12.41100 90.00000 107.36600 90.00000
ZERR  4 0.00160 0.00300 0.00180 0.00000 0.00300 0.00000
LATT 1
SYMM    -X, .50+Y, .50-Z
SFAC C H CL N O P RH
UNIT 164 140 8 20 8 4 4
L.S. 30
FMAP 2
PLAN 30
WPDB -2
HTAB
BOND $H
CONF
LIST 4
TEMP -150.0
ACTA
SIZE 0.230 0.100 0.100
WGHT    0.100000
FVAR       0.10338
RH1   7    0.878368    0.187752    0.253641    11.00000    0.02252    0.02910 =
         0.01469    0.00052    0.00861   -0.00236
CL1   3    0.883038    0.256083    0.148813    11.00000    0.03623    0.03430 =
         0.02081    0.00501    0.01179   -0.00294
CL2   3    0.872979    0.120475    0.362883    11.00000    0.03116    0.03597 =
         0.02905    0.00831    0.01375   -0.00042
P1    6    1.358706    0.062615    0.635261    11.00000    0.02648    0.02452 =
         0.02028   -0.00085    0.00973   -0.00093
O1    5    0.527932    0.151995    0.043969    11.00000    0.03035    0.04843 =
         0.03463    0.00159   -0.00127   -0.01010
O2    5    1.214927    0.144074    0.210712    11.00000    0.03453    0.05781 =
         0.04739   -0.00990    0.02506    0.00189
N1    4    0.717058    0.215208    0.285760    11.00000    0.02871    0.03295 =
         0.01769    0.00624    0.00854    0.00303
N2    4    0.747371    0.159709    0.125529    11.00000    0.02863    0.03649 =
         0.01835   -0.00255    0.00739   -0.00477
N3    4    0.999837    0.156553    0.188231    11.00000    0.03021    0.03448 =
         0.02048   -0.00503    0.01215   -0.00482
N4    4    1.047848    0.207918    0.371998    11.00000    0.02460    0.03093 =
         0.01811    0.00122    0.00964   -0.00175
N5    4    0.727138    0.115568   -0.045124    11.00000    0.06446    0.07109 =
         0.03669   -0.01983    0.01088   -0.01827
C1    1    0.706967    0.247934    0.361332    11.00000    0.03363    0.05073 =
         0.01809    0.00117    0.01099    0.00498
AFIX  43
H35   2    0.782663    0.260767    0.411962    11.00000   -1.20000
AFIX   0
C2    1    0.588935    0.263624    0.367730    11.00000    0.03735    0.05665 =
         0.02406    0.00201    0.01430    0.01220
AFIX  43
H43   2    0.583466    0.287761    0.419614    11.00000   -1.20000
AFIX   0
C3    1    0.480334    0.243243    0.296887    11.00000    0.03168    0.06076 =
         0.03488    0.01751    0.01802    0.01471
AFIX  43
H23   2    0.398736    0.252591    0.301427    11.00000   -1.20000
AFIX   0
C4    1    0.489195    0.209495    0.219721    11.00000    0.02479    0.04968 =
         0.03234    0.01255    0.00907   -0.00087
AFIX  43
H17   2    0.414477    0.194890    0.171819    11.00000   -1.20000
AFIX   0
C5    1    0.608971    0.197098    0.212888    11.00000    0.02787    0.03351 =
         0.02162    0.01059    0.00786   -0.00049
C6    1    0.623636    0.166097    0.118020    11.00000    0.02915    0.03038 =
         0.02260    0.00552    0.00545   -0.00358
C7    1    0.801041    0.135476    0.051637    11.00000    0.04105    0.04014 =
         0.02434   -0.00912    0.01509   -0.01181
C8    1    0.792818    0.094166   -0.109632    11.00000    0.09102    0.10808 =
         0.05920   -0.05615    0.02215   -0.02416
AFIX  43
H51   2    0.745671    0.079470   -0.178360    11.00000   -1.20000
AFIX   0
C9    1    0.924991    0.092927   -0.079369    11.00000    0.10155    0.12612 =
         0.08445   -0.07173    0.06303   -0.02530
AFIX  43
H53   2    0.965261    0.077975   -0.128399    11.00000   -1.20000
AFIX   0
C10   1    0.999174    0.112624    0.019118    11.00000    0.04700    0.09338 =
         0.05667   -0.04324    0.03412   -0.01411
AFIX  43
H50   2    1.089845    0.111461    0.039849    11.00000   -1.20000
AFIX   0
C11   1    0.937105    0.133973    0.086076    11.00000    0.03872    0.04419 =
         0.02784   -0.01494    0.01707   -0.00900
C12   1    1.124173    0.160380    0.239211    11.00000    0.03102    0.02979 =
         0.02736    0.00111    0.01610    0.00014
C13   1    1.149823    0.188683    0.347695    11.00000    0.02315    0.03098 =
         0.02402    0.00099    0.01078   -0.00223
C14   1    1.273676    0.194463    0.417959    11.00000    0.02557    0.03720 =
         0.03755    0.00147    0.00994   -0.00186
AFIX  43
H40   2    1.343589    0.179812    0.400576    11.00000   -1.20000
AFIX   0
C15   1    1.293109    0.221940    0.513598    11.00000    0.02938    0.04752 =
         0.03549   -0.00513    0.00113   -0.00434
AFIX  43
H47   2    1.377063    0.226441    0.563052    11.00000   -1.20000
AFIX   0
C16   1    1.189964    0.242914    0.537248    11.00000    0.03582    0.04921 =
         0.02491   -0.00600    0.00777   -0.00535
AFIX  43
H48   2    1.202197    0.262864    0.601360    11.00000   -1.20000
AFIX   0
C17   1    1.068596    0.234263    0.465674    11.00000    0.03348    0.03873 =
         0.02172   -0.00220    0.01176   -0.00340
AFIX  43
H25   2    0.997304    0.247491    0.483597    11.00000   -1.20000
AFIX   0
C18   1    1.270012    0.100091    0.701142    11.00000    0.02743    0.02655 =
         0.02280   -0.00085    0.01195   -0.00149
C19   1    1.323502    0.116059    0.811182    11.00000    0.03180    0.04036 =
         0.02449   -0.00196    0.00778    0.00416
AFIX  43
H44   2    1.406645    0.105914    0.853545    11.00000   -1.20000
AFIX   0
C20   1    1.255604    0.146726    0.858959    11.00000    0.04290    0.04547 =
         0.02758   -0.01103    0.00964    0.00406
AFIX  43
H20   2    1.291630    0.157127    0.934644    11.00000   -1.20000
AFIX   0
C21   1    1.135971    0.162246    0.797247    11.00000    0.04068    0.04170 =
         0.03758   -0.01100    0.01537    0.00843
AFIX  43
H28   2    1.090396    0.183690    0.830173    11.00000   -1.20000
AFIX   0
C22   1    1.081413    0.146607    0.686556    11.00000    0.02822    0.03949 =
         0.03796   -0.00569    0.00557    0.00598
AFIX  43
H37   2    0.998472    0.157027    0.644378    11.00000   -1.20000
AFIX   0
C23   1    1.148992    0.115813    0.638677    11.00000    0.03148    0.03423 =
         0.02288   -0.00422    0.00845   -0.00123
AFIX  43
H29   2    1.112804    0.105365    0.563050    11.00000   -1.20000
AFIX   0
C24   1    1.441532    0.018662    0.733649    11.00000    0.03386    0.02613 =
         0.02218   -0.00156    0.00967   -0.00174
C25   1    1.560963    0.002417    0.731627    11.00000    0.03243    0.03787 =
         0.02486   -0.00084    0.00910   -0.00108
AFIX  43
H13   2    1.602730    0.016991    0.683242    11.00000   -1.20000
AFIX   0
C26   1    1.618817   -0.035298    0.800896    11.00000    0.03719    0.04355 =
         0.03912    0.00592    0.01054    0.01045
AFIX  43
H34   2    1.700016   -0.046485    0.799269    11.00000   -1.20000
AFIX   0
C27   1    1.559386   -0.056428    0.871509    11.00000    0.05203    0.03319 =
         0.03701    0.01029    0.00691    0.00492
AFIX  43
H42   2    1.599784   -0.082059    0.918528    11.00000   -1.20000
AFIX   0
C28   1    1.441298   -0.040605    0.874476    11.00000    0.05847    0.03947 =
         0.03580    0.01248    0.02047   -0.00139
AFIX  43
H38   2    1.400876   -0.055448    0.923532    11.00000   -1.20000
AFIX   0
C29   1    1.381034   -0.003136    0.806293    11.00000    0.04475    0.04041 =
         0.03513    0.00425    0.01934    0.00062
AFIX  43
H45   2    1.299772    0.007691    0.808623    11.00000   -1.20000
AFIX   0
C30   1    1.471833    0.097491    0.590601    11.00000    0.02584    0.02459 =
         0.02532    0.00191    0.01053    0.00126
C31   1    1.502236    0.085648    0.492198    11.00000    0.03904    0.03684 =
         0.03191   -0.00546    0.01839   -0.00409
AFIX  43
H26   2    1.461194    0.059594    0.447127    11.00000   -1.20000
AFIX   0
C32   1    1.592749    0.112220    0.460888    11.00000    0.04646    0.04239 =
         0.03246    0.00000    0.02450   -0.00322
AFIX  43
H31   2    1.611891    0.104616    0.393122    11.00000   -1.20000
AFIX   0
C33   1    1.654893    0.149205    0.526059    11.00000    0.04040    0.03917 =
         0.04105    0.00485    0.02262   -0.00386
AFIX  43
H41   2    1.718584    0.166470    0.504843    11.00000   -1.20000
AFIX   0
C34   1    1.624299    0.161421    0.623690    11.00000    0.04879    0.04053 =
         0.04138   -0.01212    0.02366   -0.01911
AFIX  43
H49   2    1.666070    0.187361    0.668772    11.00000   -1.20000
AFIX   0
C35   1    1.531940    0.135329    0.654868    11.00000    0.04247    0.04385 =
         0.03030   -0.01028    0.01801   -0.01384
AFIX  43
H21   2    1.510425    0.143784    0.721049    11.00000   -1.20000
AFIX   0
C36   1    1.250456    0.034148    0.514924    11.00000    0.02916    0.02811 =
         0.02289   -0.00355    0.01238   -0.00024
C37   1    1.210400   -0.012285    0.523467    11.00000    0.04255    0.03494 =
         0.02916    0.00108    0.01304   -0.00632
AFIX  43
H32   2    1.243899   -0.029515    0.591762    11.00000   -1.20000
AFIX   0
C38   1    1.121893   -0.033306    0.432571    11.00000    0.04938    0.03795 =
         0.04000   -0.00206    0.01234   -0.01636
AFIX  43
H24   2    1.096633   -0.065308    0.437832    11.00000   -1.20000
AFIX   0
C39   1    1.070299   -0.008170    0.334713    11.00000    0.03891    0.04396 =
         0.03002   -0.01141    0.00763   -0.00803
AFIX  43
H46   2    1.007228   -0.022452    0.273544    11.00000   -1.20000
AFIX   0
C40   1    1.109901    0.037938    0.324887    11.00000    0.04231    0.04015 =
         0.02439   -0.00098    0.00571    0.00293
AFIX  43
H39   2    1.075235    0.055096    0.256655    11.00000   -1.20000
AFIX   0
C41   1    1.199413    0.058736    0.414104    11.00000    0.04238    0.02832 =
         0.02933    0.00055    0.00919   -0.00176
AFIX  43
H36   2    1.226898    0.090288    0.407015    11.00000   -1.20000
AFIX   0
HKLF 4

REM  181220_RhN4_AllylCl
REM R1 =  0.0493 for    5910 Fo > 4sig(Fo)  and  0.0710 for all    8172 data
REM    469 parameters refined using      0 restraints

END

WGHT      0.0760      0.0000

REM Instructions for potential hydrogen bonds
EQIV $1 x, -y+1/2, z+1/2
HTAB C1 Cl1_$1
HTAB C2 O1_$1
HTAB C10 O2
HTAB C17 Cl1_$1
EQIV $2 -x+2, -y, -z+1
HTAB C37 Cl2_$2

REM Highest difference peak  1.357,  deepest hole -1.674,  1-sigma level  0.123
Q1    1   0.8884  0.2207  0.2564  11.00000  0.05    1.36
Q2    1   0.8966  0.1572  0.2623  11.00000  0.05    1.25
Q3    1   0.9320  0.1639  0.2852  11.00000  0.05    1.25
Q4    1   0.7981  0.1890  0.2019  11.00000  0.05    1.18
Q5    1   0.9547  0.2001  0.3073  11.00000  0.05    1.10
Q6    1   0.8232  0.1651  0.2165  11.00000  0.05    1.08
Q7    1   0.9587  0.1813  0.3039  11.00000  0.05    1.07
Q8    1   0.8189  0.2112  0.2166  11.00000  0.05    1.04
Q9    1   1.0585  0.0011 -0.0248  11.00000  0.05    0.98
Q10   1   1.1211  0.0052 -0.0511  11.00000  0.05    0.74
Q11   1   1.2956  0.0483  0.5833  11.00000  0.05    0.64
Q12   1   1.4013  0.0371  0.6757  11.00000  0.05    0.57
Q13   1   1.2389  0.0123  0.5218  11.00000  0.05    0.54
Q14   1   0.9546  0.1386  0.4242  11.00000  0.05    0.48
Q15   1   1.2047  0.1844  0.3826  11.00000  0.05    0.47
Q16   1   0.9220  0.0939  0.3791  11.00000  0.05    0.46
Q17   1   1.0543  0.0997  0.0585  11.00000  0.05    0.46
Q18   1   0.8180  0.2370  0.1082  11.00000  0.05    0.45
Q19   1   0.5481  0.2447  0.3420  11.00000  0.05    0.45
Q20   1   0.8350  0.2281  0.1280  11.00000  0.05    0.44
Q21   1   0.8113  0.2660  0.1028  11.00000  0.05    0.44
Q22   1   0.9710  0.2503  0.1984  11.00000  0.05    0.44
Q23   1   0.8234  0.0985  0.3186  11.00000  0.05    0.43
Q24   1   1.4864  0.1229  0.5937  11.00000  0.05    0.43
Q25   1   1.1091  0.0153  0.3391  11.00000  0.05    0.42
Q26   1   0.8393  0.0727 -0.0973  11.00000  0.05    0.42
Q27   1   0.9079  0.2422  0.3157  11.00000  0.05    0.42
Q28   1   0.9113  0.2265  0.1556  11.00000  0.05    0.40
Q29   1   0.8378  0.2857  0.1209  11.00000  0.05    0.40
Q30   1   0.9058  0.2833  0.1608  11.00000  0.05    0.40
;

_shelx_res_checksum              12674
####################################################################### 
# 
# This file contains crystal structure data downloaded from the 
# Cambridge Structural Database (CSD) hosted by the Cambridge 
# Crystallographic Data Centre (CCDC).
# 
# Full information about CCDC data access policies and citation 
# guidelines are available at http://www.ccdc.cam.ac.uk/access/V1 
# 
# Audit and citation data items may have been added by the CCDC. 
# Please retain this information to preserve the provenance of 
# this file and to allow appropriate attribution of the data. 
# 
#######################################################################

data_201027_RhL1Bz
_database_code_depnum_ccdc_archive 'CCDC 2118320'
loop_
_audit_author_name
_audit_author_address
'SEIJI OGO'
;Kyushu University
Japan
;
_audit_update_record             
;
2021-10-28 deposited with the CCDC.	2021-12-03 downloaded from the CCDC.
;

#==============================================================================
# CHEMICAL DATA

_chemical_formula_sum            'C24 H19 Cl N5 O2 Rh'
_chemical_formula_moiety         'C24 H19 Cl N5 O2 Rh'
_chemical_formula_weight         547.80
_chemical_melting_point          ?

#==============================================================================
# CRYSTAL DATA
_space_group_crystal_system      triclinic
_space_group_name_H-M_alt        'P -1'
_space_group_name_Hall           '-P 1'
_space_group_IT_number           2
loop_
_space_group_symop_id
_space_group_symop_operation_xyz
1 +X,+Y,+Z
2 -X,-Y,-Z
#------------------------------------------------------------------------------
_cell_length_a                   8.8230(10)
_cell_length_b                   11.1353(8)
_cell_length_c                   12.6467(12)
_cell_angle_alpha                64.079(8)
_cell_angle_beta                 77.813(11)
_cell_angle_gamma                71.5960(10)
_cell_volume                     1056.45(19)
_cell_formula_units_Z            2
_cell_measurement_reflns_used    3575
_cell_measurement_theta_min      3.20
_cell_measurement_theta_max      27.50
_cell_measurement_temperature    123
#------------------------------------------------------------------------------
_exptl_crystal_description       block
_exptl_crystal_colour            orange
_exptl_crystal_size_max          0.200
_exptl_crystal_size_mid          0.200
_exptl_crystal_size_min          0.200
_exptl_crystal_density_diffrn    1.722
_exptl_crystal_density_meas      ?
_exptl_crystal_density_method    'not measured'
_exptl_crystal_F_000             552.00
_exptl_absorpt_coefficient_mu    0.967
_exptl_absorpt_correction_type   multi-scan
_exptl_absorpt_process_details   'REQAB (Rigaku, 1998)'
_exptl_absorpt_correction_T_min  0.349
_exptl_absorpt_correction_T_max  0.824

#==============================================================================
# EXPERIMENTAL DATA

_diffrn_ambient_temperature      123
_diffrn_radiation_type           'Mo K\a'
_diffrn_radiation_wavelength     0.71075
_diffrn_measurement_device_type  'Rigaku XtaLAB P200'
_diffrn_measurement_method       \w
_diffrn_detector_area_resol_mean 5.814
_diffrn_reflns_number            34251
_diffrn_reflns_av_unetI/netI     0.0798
_diffrn_reflns_av_R_equivalents  0.1233
_diffrn_reflns_theta_max         27.442
_diffrn_reflns_theta_min         3.154
_diffrn_reflns_theta_full        25.242
_diffrn_measured_fraction_theta_max 0.996
_diffrn_measured_fraction_theta_full 0.996
_diffrn_reflns_Laue_measured_fraction_max 0.996
_diffrn_reflns_Laue_measured_fraction_full 0.996
_diffrn_reflns_point_group_measured_fraction_max 0.996
_diffrn_reflns_point_group_measured_fraction_full 0.996
_diffrn_reflns_limit_h_min       -11
_diffrn_reflns_limit_h_max       11
_diffrn_reflns_limit_k_min       -14
_diffrn_reflns_limit_k_max       14
_diffrn_reflns_limit_l_min       -16
_diffrn_reflns_limit_l_max       15
_diffrn_standards_number         0
_diffrn_standards_interval_count .
_diffrn_standards_decay_%        ?
_reflns_number_total             4813
_reflns_number_gt                3924
_reflns_threshold_expression     F^2^>2.0\s(F^2^)
_reflns_Friedel_coverage         0.000
_reflns_Friedel_fraction_max     .
_reflns_Friedel_fraction_full    .

#==============================================================================
# REFINEMENT DATA

_refine_special_details          
;
    Refinement was performed using all reflections. The weighted 
    R-factor (wR) and goodness of fit (S) are based on F^2^.
    R-factor (gt) are based on F. The threshold expression of
    F^2^ > 2.0 sigma(F^2^) is used only for calculating R-factor (gt).
;
_refine_ls_structure_factor_coef Fsqd
_refine_ls_R_factor_all          0.0506
_refine_ls_R_factor_gt           0.0441
_refine_ls_wR_factor_ref         0.1004
_refine_ls_wR_factor_gt          0.0984
_refine_ls_number_restraints     0
_refine_ls_hydrogen_treatment    constr
_refine_ls_number_reflns         4813
_refine_ls_number_parameters     298
_refine_ls_goodness_of_fit_ref   0.920
_refine_ls_weighting_scheme      calc
_refine_ls_weighting_details     
'w = 1/[\s^2^(Fo^2^)+(0.0447P)^2^] where P=(Fo^2^+2Fc^2^)/3'
_atom_sites_solution_hydrogens   geom
_atom_sites_solution_primary     direct
_atom_sites_solution_secondary   difmap
_refine_ls_shift/su_max          0.000
_refine_diff_density_max         1.17
_refine_diff_density_min         -1.09
_refine_ls_extinction_method     none
_refine_ls_extinction_coef       ?

loop_
_atom_type_symbol
_atom_type_description
_atom_type_scat_dispersion_real
_atom_type_scat_dispersion_imag
_atom_type_scat_source
Rh Rh -1.1178 0.9187
;
International Tables for Crystallography
(Vol. C, Tables 4.2.6.8 and 6.1.1.4)
;
C C 0.0033 0.0016
;
International Tables for Crystallography
(Vol. C, Tables 4.2.6.8 and 6.1.1.4)
;
N N 0.0061 0.0033
;
International Tables for Crystallography
(Vol. C, Tables 4.2.6.8 and 6.1.1.4)
;
O O 0.0106 0.0060
;
International Tables for Crystallography
(Vol. C, Tables 4.2.6.8 and 6.1.1.4)
;
Cl Cl 0.1484 0.1585
;
International Tables for Crystallography
(Vol. C, Tables 4.2.6.8 and 6.1.1.4)
;
H H 0.0000 0.0000
;
International Tables for Crystallography
(Vol. C, Table 6.1.1.4)
;

#==============================================================================
# ATOMIC COORDINATES AND THERMAL PARAMETERS

loop_
_atom_site_label
_atom_site_type_symbol
_atom_site_fract_x
_atom_site_fract_y
_atom_site_fract_z
_atom_site_U_iso_or_equiv
_atom_site_adp_type
_atom_site_occupancy
_atom_site_site_symmetry_order
_atom_site_calc_flag
_atom_site_refinement_flags_posn
_atom_site_refinement_flags_adp
_atom_site_refinement_flags_occupancy
_atom_site_disorder_assembly
_atom_site_disorder_group
Rh1 Rh 0.07619(3) 0.32007(3) 0.27685(2) 0.02373(9) Uani 1 1 d . . . . .
Cl1 Cl 0.11562(10) 0.56232(8) 0.15670(8) 0.0307(2) Uani 1 1 d . . . . .
O1 O -0.2487(3) 0.4273(3) 0.5231(3) 0.0416(7) Uani 1 1 d . . . . .
O2 O 0.5488(3) 0.1454(3) 0.3375(3) 0.0466(8) Uani 1 1 d . . . . .
N1 N -0.1654(3) 0.3991(3) 0.2426(3) 0.0279(7) Uani 1 1 d . . . . .
N2 N -0.0170(3) 0.3579(3) 0.4181(3) 0.0278(6) Uani 1 1 d . . . . .
N3 N 0.2787(3) 0.2521(3) 0.3516(3) 0.0289(7) Uani 1 1 d . . . . .
N4 N 0.2329(3) 0.2564(3) 0.1521(3) 0.0248(6) Uani 1 1 d . . . . .
N5 N 0.0622(4) 0.3226(3) 0.6024(3) 0.0349(7) Uani 1 1 d . . . . .
H2 H -0.0371 0.3588 0.6236 0.042 Uiso 1 1 calc R U . . .
C1 C 0.0322(4) 0.1248(3) 0.3740(3) 0.0260(7) Uani 1 1 d . . . . .
H27A H 0.1009 0.0739 0.4407 0.031 Uiso 1 1 calc R U . . .
H27B H -0.0809 0.1364 0.4076 0.031 Uiso 1 1 calc R U . . .
C2 C 0.0622(4) 0.0428(4) 0.3048(4) 0.0337(9) Uani 1 1 d . . . . .
C3 C 0.2050(5) -0.0601(4) 0.3104(4) 0.0376(9) Uani 1 1 d . . . . .
H23 H 0.2814 -0.0779 0.3617 0.045 Uiso 1 1 calc R U . . .
C4 C 0.2370(5) -0.1361(4) 0.2431(4) 0.0432(10) Uani 1 1 d . . . . .
H19 H 0.3344 -0.2059 0.2492 0.052 Uiso 1 1 calc R U . . .
C5 C 0.1298(5) -0.1123(4) 0.1671(4) 0.0463(11) Uani 1 1 d . . . . .
H16 H 0.1534 -0.1633 0.1193 0.056 Uiso 1 1 calc R U . . .
C6 C -0.0123(5) -0.0132(5) 0.1616(4) 0.0486(11) Uani 1 1 d . . . . .
H12 H -0.0874 0.0039 0.1096 0.058 Uiso 1 1 calc R U . . .
C7 C -0.0479(5) 0.0617(4) 0.2304(4) 0.0414(10) Uani 1 1 d . . . . .
H21 H -0.1486 0.1272 0.2271 0.050 Uiso 1 1 calc R U . . .
C8 C -0.2362(5) 0.4221(4) 0.1506(4) 0.0344(9) Uani 1 1 d . . . . .
H15 H -0.1721 0.4041 0.0861 0.041 Uiso 1 1 calc R U . . .
C9 C -0.4011(5) 0.4717(4) 0.1455(4) 0.0464(11) Uani 1 1 d . . . . .
H18 H -0.4488 0.4860 0.0789 0.056 Uiso 1 1 calc R U . . .
C10 C -0.4957(5) 0.5001(4) 0.2385(4) 0.0435(11) Uani 1 1 d . . . . .
H10 H -0.6088 0.5337 0.2367 0.052 Uiso 1 1 calc R U . . .
C11 C -0.4233(4) 0.4791(4) 0.3325(4) 0.0364(9) Uani 1 1 d . . . . .
H9 H -0.4855 0.4990 0.3967 0.044 Uiso 1 1 calc R U . . .
C12 C -0.2590(4) 0.4287(3) 0.3336(3) 0.0306(8) Uani 1 1 d . . . . .
C13 C -0.1766(4) 0.4048(3) 0.4364(3) 0.0294(8) Uani 1 1 d . . . . .
C14 C 0.0952(4) 0.3149(3) 0.4958(3) 0.0289(8) Uani 1 1 d . . . . .
C15 C 0.1764(5) 0.2766(4) 0.6783(4) 0.0377(9) Uani 1 1 d . . . . .
H22 H 0.1492 0.2835 0.7526 0.045 Uiso 1 1 calc R U . . .
C16 C 0.3302(5) 0.2205(4) 0.6461(4) 0.0407(10) Uani 1 1 d . . . . .
H14 H 0.4107 0.1880 0.6986 0.049 Uiso 1 1 calc R U . . .
C17 C 0.3710(4) 0.2103(4) 0.5384(4) 0.0355(9) Uani 1 1 d . . . . .
H20 H 0.4789 0.1705 0.5176 0.043 Uiso 1 1 calc R U . . .
C18 C 0.2570(4) 0.2571(4) 0.4615(3) 0.0311(8) Uani 1 1 d . . . . .
C19 C 0.4155(4) 0.1971(4) 0.3002(3) 0.0316(8) Uani 1 1 d . . . . .
C20 C 0.3857(4) 0.2030(3) 0.1847(3) 0.0295(8) Uani 1 1 d . . . . .
C21 C 0.5103(5) 0.1527(4) 0.1159(4) 0.0370(9) Uani 1 1 d . . . . .
H25 H 0.6167 0.1181 0.1388 0.044 Uiso 1 1 calc R U . . .
C22 C 0.4781(5) 0.1535(4) 0.0143(4) 0.0441(10) Uani 1 1 d . . . . .
H24 H 0.5619 0.1177 -0.0332 0.053 Uiso 1 1 calc R U . . .
C23 C 0.3247(5) 0.2061(4) -0.0183(4) 0.0433(10) Uani 1 1 d . . . . .
H26 H 0.3012 0.2071 -0.0886 0.052 Uiso 1 1 calc R U . . .
C24 C 0.2036(5) 0.2580(4) 0.0520(3) 0.0338(8) Uani 1 1 d . . . . .
H17 H 0.0975 0.2956 0.0285 0.041 Uiso 1 1 calc R U . . .

loop_
_atom_site_aniso_label
_atom_site_aniso_U_11
_atom_site_aniso_U_22
_atom_site_aniso_U_33
_atom_site_aniso_U_23
_atom_site_aniso_U_13
_atom_site_aniso_U_12
Rh1 0.01774(14) 0.02637(14) 0.02675(17) -0.01343(11) 0.00023(10) -0.00243(9)
Cl1 0.0250(4) 0.0301(4) 0.0390(5) -0.0152(4) -0.0028(4) -0.0078(3)
O1 0.0303(15) 0.0464(16) 0.0380(17) -0.0195(13) 0.0066(12) 0.0012(12)
O2 0.0224(14) 0.0607(18) 0.055(2) -0.0309(16) -0.0103(13) 0.0074(12)
N1 0.0206(15) 0.0273(14) 0.0356(18) -0.0127(13) -0.0037(13) -0.0048(11)
N2 0.0212(15) 0.0346(15) 0.0300(17) -0.0201(13) 0.0012(13) -0.0016(11)
N3 0.0175(14) 0.0364(16) 0.0321(18) -0.0164(13) -0.0063(13) 0.0008(11)
N4 0.0227(15) 0.0268(14) 0.0239(16) -0.0124(12) 0.0030(12) -0.0049(11)
N5 0.0303(17) 0.0371(17) 0.037(2) -0.0178(14) -0.0004(14) -0.0062(13)
C1 0.0260(17) 0.0269(16) 0.0224(18) -0.0070(13) 0.0018(14) -0.0100(13)
C2 0.0281(19) 0.0297(17) 0.038(2) -0.0097(16) 0.0035(16) -0.0097(14)
C3 0.030(2) 0.0327(19) 0.043(2) -0.0105(17) -0.0005(18) -0.0069(15)
C4 0.036(2) 0.034(2) 0.052(3) -0.0187(19) 0.011(2) -0.0055(16)
C5 0.043(2) 0.045(2) 0.061(3) -0.033(2) 0.012(2) -0.0184(19)
C6 0.041(3) 0.052(3) 0.064(3) -0.028(2) -0.006(2) -0.017(2)
C7 0.029(2) 0.036(2) 0.057(3) -0.0194(19) -0.0001(19) -0.0070(16)
C8 0.030(2) 0.0350(19) 0.041(2) -0.0165(17) -0.0082(17) -0.0065(15)
C9 0.039(2) 0.043(2) 0.062(3) -0.018(2) -0.027(2) -0.0062(18)
C10 0.0206(19) 0.042(2) 0.068(3) -0.023(2) -0.008(2) -0.0034(15)
C11 0.0219(18) 0.0362(19) 0.050(3) -0.0186(18) 0.0004(17) -0.0063(14)
C12 0.0204(17) 0.0274(17) 0.040(2) -0.0123(15) 0.0007(16) -0.0047(13)
C13 0.0216(17) 0.0309(17) 0.030(2) -0.0122(15) 0.0024(15) -0.0029(13)
C14 0.0285(19) 0.0293(17) 0.030(2) -0.0142(15) -0.0031(15) -0.0048(14)
C15 0.037(2) 0.046(2) 0.034(2) -0.0194(18) -0.0064(18) -0.0072(17)
C16 0.034(2) 0.049(2) 0.038(2) -0.0170(19) -0.0161(19) -0.0027(17)
C17 0.0243(19) 0.042(2) 0.040(2) -0.0208(18) -0.0061(17) 0.0006(15)
C18 0.0295(19) 0.0314(17) 0.032(2) -0.0148(15) -0.0029(16) -0.0032(14)
C19 0.0218(18) 0.0335(18) 0.037(2) -0.0156(16) -0.0017(16) -0.0026(14)
C20 0.0238(17) 0.0290(17) 0.035(2) -0.0149(15) 0.0034(15) -0.0070(13)
C21 0.0240(19) 0.042(2) 0.044(3) -0.0226(18) 0.0089(17) -0.0068(15)
C22 0.039(2) 0.049(2) 0.045(3) -0.028(2) 0.015(2) -0.0083(18)
C23 0.052(3) 0.055(2) 0.031(2) -0.028(2) 0.008(2) -0.016(2)
C24 0.034(2) 0.0340(19) 0.032(2) -0.0147(16) 0.0001(17) -0.0076(15)

#==============================================================================
_computing_data_collection       'CrystalClear-SM Expert 2.1 b46 (Rigaku, 2016)'
_computing_cell_refinement       'CrystalClear-SM Expert 2.1 b46'
_computing_data_reduction        'CrystalClear-SM Expert 2.1 b46'
_computing_structure_solution    'SIR2011 (Burla, et al., 2012)'
_computing_structure_refinement  'SHELXL Version 2014/6 (Sheldrick, 2008)'
_computing_publication_material  'CrystalStructure 4.3 (Rigaku, 2019)'
_computing_molecular_graphics    'CrystalStructure 4.3'

#==============================================================================
# MOLECULAR GEOMETRY

_geom_special_details            
;
 All esds (except the esd in the dihedral angle between two l.s. planes)
 are estimated using the full covariance matrix.  The cell esds are taken
 into account individually in the estimation of esds in distances, angles
 and torsion angles; correlations between esds in cell parameters are only
 used when they are defined by crystal symmetry.  An approximate (isotropic)
 treatment of cell esds is used for estimating esds involving l.s. planes.
;

loop_
_geom_bond_atom_site_label_1
_geom_bond_atom_site_label_2
_geom_bond_distance
_geom_bond_site_symmetry_2
_geom_bond_publ_flag
Rh1 N2 1.966(3) . ?
Rh1 N3 1.973(3) . ?
Rh1 N4 2.084(3) . ?
Rh1 N1 2.092(3) . ?
Rh1 C1 2.094(3) . ?
Rh1 Cl1 2.5480(9) . ?
O1 C13 1.231(4) . ?
O2 C19 1.227(4) . ?
N1 C8 1.325(5) . ?
N1 C12 1.368(5) . ?
N2 C13 1.347(4) . ?
N2 C14 1.369(5) . ?
N3 C19 1.343(4) . ?
N3 C18 1.386(5) . ?
N4 C24 1.335(5) . ?
N4 C20 1.362(5) . ?
N5 C14 1.352(5) . ?
N5 C15 1.361(5) . ?
N5 H2 0.8800 . ?
C1 C2 1.455(5) . ?
C1 H27A 0.9900 . ?
C1 H27B 0.9900 . ?
C2 C7 1.398(6) . ?
C2 C3 1.401(5) . ?
C3 C4 1.378(6) . ?
C3 H23 0.9500 . ?
C4 C5 1.375(6) . ?
C4 H19 0.9500 . ?
C5 C6 1.375(6) . ?
C5 H16 0.9500 . ?
C6 C7 1.381(6) . ?
C6 H12 0.9500 . ?
C7 H21 0.9500 . ?
C8 C9 1.388(5) . ?
C8 H15 0.9500 . ?
C9 C10 1.387(7) . ?
C9 H18 0.9500 . ?
C10 C11 1.363(6) . ?
C10 H10 0.9500 . ?
C11 C12 1.380(5) . ?
C11 H9 0.9500 . ?
C12 C13 1.504(5) . ?
C14 C18 1.430(5) . ?
C15 C16 1.360(6) . ?
C15 H22 0.9500 . ?
C16 C17 1.378(6) . ?
C16 H14 0.9500 . ?
C17 C18 1.367(5) . ?
C17 H20 0.9500 . ?
C19 C20 1.508(5) . ?
C20 C21 1.383(5) . ?
C21 C22 1.369(6) . ?
C21 H25 0.9500 . ?
C22 C23 1.367(6) . ?
C22 H24 0.9500 . ?
C23 C24 1.387(5) . ?
C23 H26 0.9500 . ?
C24 H17 0.9500 . ?

loop_
_geom_angle_atom_site_label_1
_geom_angle_atom_site_label_2
_geom_angle_atom_site_label_3
_geom_angle
_geom_angle_site_symmetry_1
_geom_angle_site_symmetry_3
_geom_angle_publ_flag
N2 Rh1 N3 83.68(12) . . ?
N2 Rh1 N4 163.89(12) . . ?
N3 Rh1 N4 80.25(12) . . ?
N2 Rh1 N1 79.96(12) . . ?
N3 Rh1 N1 163.60(12) . . ?
N4 Rh1 N1 116.07(12) . . ?
N2 Rh1 C1 86.09(13) . . ?
N3 Rh1 C1 89.15(13) . . ?
N4 Rh1 C1 92.50(12) . . ?
N1 Rh1 C1 88.63(12) . . ?
N2 Rh1 Cl1 93.40(9) . . ?
N3 Rh1 Cl1 93.48(9) . . ?
N4 Rh1 Cl1 88.73(8) . . ?
N1 Rh1 Cl1 88.62(8) . . ?
C1 Rh1 Cl1 177.25(10) . . ?
C8 N1 C12 118.3(3) . . ?
C8 N1 Rh1 130.5(3) . . ?
C12 N1 Rh1 111.3(2) . . ?
C13 N2 C14 127.0(3) . . ?
C13 N2 Rh1 120.6(3) . . ?
C14 N2 Rh1 111.9(2) . . ?
C19 N3 C18 126.9(3) . . ?
C19 N3 Rh1 120.1(3) . . ?
C18 N3 Rh1 112.7(2) . . ?
C24 N4 C20 118.8(3) . . ?
C24 N4 Rh1 130.0(2) . . ?
C20 N4 Rh1 111.2(2) . . ?
C14 N5 C15 122.7(3) . . ?
C14 N5 H2 118.7 . . ?
C15 N5 H2 118.7 . . ?
C2 C1 Rh1 113.6(2) . . ?
C2 C1 H27A 108.8 . . ?
Rh1 C1 H27A 108.8 . . ?
C2 C1 H27B 108.8 . . ?
Rh1 C1 H27B 108.8 . . ?
H27A C1 H27B 107.7 . . ?
C7 C2 C3 116.8(4) . . ?
C7 C2 C1 122.5(3) . . ?
C3 C2 C1 120.7(4) . . ?
C4 C3 C2 121.4(4) . . ?
C4 C3 H23 119.3 . . ?
C2 C3 H23 119.3 . . ?
C5 C4 C3 120.9(4) . . ?
C5 C4 H19 119.6 . . ?
C3 C4 H19 119.6 . . ?
C6 C5 C4 118.7(4) . . ?
C6 C5 H16 120.7 . . ?
C4 C5 H16 120.7 . . ?
C5 C6 C7 121.2(4) . . ?
C5 C6 H12 119.4 . . ?
C7 C6 H12 119.4 . . ?
C6 C7 C2 121.0(4) . . ?
C6 C7 H21 119.5 . . ?
C2 C7 H21 119.5 . . ?
N1 C8 C9 122.0(4) . . ?
N1 C8 H15 119.0 . . ?
C9 C8 H15 119.0 . . ?
C10 C9 C8 119.5(4) . . ?
C10 C9 H18 120.3 . . ?
C8 C9 H18 120.3 . . ?
C11 C10 C9 118.8(4) . . ?
C11 C10 H10 120.6 . . ?
C9 C10 H10 120.6 . . ?
C10 C11 C12 119.5(4) . . ?
C10 C11 H9 120.3 . . ?
C12 C11 H9 120.3 . . ?
N1 C12 C11 121.9(4) . . ?
N1 C12 C13 117.7(3) . . ?
C11 C12 C13 120.4(3) . . ?
O1 C13 N2 126.3(4) . . ?
O1 C13 C12 123.3(3) . . ?
N2 C13 C12 110.4(3) . . ?
N5 C14 N2 124.3(3) . . ?
N5 C14 C18 118.4(3) . . ?
N2 C14 C18 117.3(3) . . ?
C16 C15 N5 119.0(4) . . ?
C16 C15 H22 120.5 . . ?
N5 C15 H22 120.5 . . ?
C15 C16 C17 121.0(4) . . ?
C15 C16 H14 119.5 . . ?
C17 C16 H14 119.5 . . ?
C18 C17 C16 120.4(4) . . ?
C18 C17 H20 119.8 . . ?
C16 C17 H20 119.8 . . ?
C17 C18 N3 127.1(3) . . ?
C17 C18 C14 118.6(3) . . ?
N3 C18 C14 114.3(3) . . ?
O2 C19 N3 128.0(4) . . ?
O2 C19 C20 121.6(3) . . ?
N3 C19 C20 110.3(3) . . ?
N4 C20 C21 121.5(4) . . ?
N4 C20 C19 118.1(3) . . ?
C21 C20 C19 120.5(3) . . ?
C22 C21 C20 119.1(4) . . ?
C22 C21 H25 120.5 . . ?
C20 C21 H25 120.5 . . ?
C23 C22 C21 119.6(4) . . ?
C23 C22 H24 120.2 . . ?
C21 C22 H24 120.2 . . ?
C22 C23 C24 119.6(4) . . ?
C22 C23 H26 120.2 . . ?
C24 C23 H26 120.2 . . ?
N4 C24 C23 121.5(4) . . ?
N4 C24 H17 119.3 . . ?
C23 C24 H17 119.3 . . ?

loop_
_geom_torsion_atom_site_label_1
_geom_torsion_atom_site_label_2
_geom_torsion_atom_site_label_3
_geom_torsion_atom_site_label_4
_geom_torsion
_geom_torsion_site_symmetry_1
_geom_torsion_site_symmetry_2
_geom_torsion_site_symmetry_3
_geom_torsion_site_symmetry_4
_geom_torsion_publ_flag
Rh1 C1 C2 C7 -80.0(4) . . . . ?
Rh1 C1 C2 C3 100.1(4) . . . . ?
C7 C2 C3 C4 1.8(6) . . . . ?
C1 C2 C3 C4 -178.2(4) . . . . ?
C2 C3 C4 C5 0.6(6) . . . . ?
C3 C4 C5 C6 -1.6(6) . . . . ?
C4 C5 C6 C7 0.1(7) . . . . ?
C5 C6 C7 C2 2.3(7) . . . . ?
C3 C2 C7 C6 -3.2(6) . . . . ?
C1 C2 C7 C6 176.8(4) . . . . ?
C12 N1 C8 C9 -1.5(5) . . . . ?
Rh1 N1 C8 C9 177.9(3) . . . . ?
N1 C8 C9 C10 0.9(6) . . . . ?
C8 C9 C10 C11 0.3(6) . . . . ?
C9 C10 C11 C12 -0.8(6) . . . . ?
C8 N1 C12 C11 1.0(5) . . . . ?
Rh1 N1 C12 C11 -178.5(3) . . . . ?
C8 N1 C12 C13 -178.8(3) . . . . ?
Rh1 N1 C12 C13 1.7(4) . . . . ?
C10 C11 C12 N1 0.1(5) . . . . ?
C10 C11 C12 C13 180.0(3) . . . . ?
C14 N2 C13 O1 6.0(6) . . . . ?
Rh1 N2 C13 O1 177.3(3) . . . . ?
C14 N2 C13 C12 -174.7(3) . . . . ?
Rh1 N2 C13 C12 -3.4(4) . . . . ?
N1 C12 C13 O1 -179.8(3) . . . . ?
C11 C12 C13 O1 0.4(5) . . . . ?
N1 C12 C13 N2 0.9(4) . . . . ?
C11 C12 C13 N2 -178.9(3) . . . . ?
C15 N5 C14 N2 178.8(3) . . . . ?
C15 N5 C14 C18 -0.5(5) . . . . ?
C13 N2 C14 N5 -5.0(6) . . . . ?
Rh1 N2 C14 N5 -176.8(3) . . . . ?
C13 N2 C14 C18 174.3(3) . . . . ?
Rh1 N2 C14 C18 2.5(4) . . . . ?
C14 N5 C15 C16 0.0(6) . . . . ?
N5 C15 C16 C17 0.1(6) . . . . ?
C15 C16 C17 C18 0.3(6) . . . . ?
C16 C17 C18 N3 -178.9(4) . . . . ?
C16 C17 C18 C14 -0.7(6) . . . . ?
C19 N3 C18 C17 1.8(6) . . . . ?
Rh1 N3 C18 C17 175.9(3) . . . . ?
C19 N3 C18 C14 -176.5(3) . . . . ?
Rh1 N3 C18 C14 -2.4(4) . . . . ?
N5 C14 C18 C17 0.9(5) . . . . ?
N2 C14 C18 C17 -178.5(3) . . . . ?
N5 C14 C18 N3 179.3(3) . . . . ?
N2 C14 C18 N3 -0.1(5) . . . . ?
C18 N3 C19 O2 -2.9(6) . . . . ?
Rh1 N3 C19 O2 -176.6(3) . . . . ?
C18 N3 C19 C20 175.7(3) . . . . ?
Rh1 N3 C19 C20 2.0(4) . . . . ?
C24 N4 C20 C21 0.9(5) . . . . ?
Rh1 N4 C20 C21 179.3(3) . . . . ?
C24 N4 C20 C19 -177.7(3) . . . . ?
Rh1 N4 C20 C19 0.7(4) . . . . ?
O2 C19 C20 N4 177.0(3) . . . . ?
N3 C19 C20 N4 -1.7(4) . . . . ?
O2 C19 C20 C21 -1.6(6) . . . . ?
N3 C19 C20 C21 179.6(3) . . . . ?
N4 C20 C21 C22 -1.7(6) . . . . ?
C19 C20 C21 C22 176.9(3) . . . . ?
C20 C21 C22 C23 1.2(6) . . . . ?
C21 C22 C23 C24 0.0(6) . . . . ?
C20 N4 C24 C23 0.3(5) . . . . ?
Rh1 N4 C24 C23 -177.7(3) . . . . ?
C22 C23 C24 N4 -0.8(6) . . . . ?


#==============================================================================
# Additional structures and associated data_? identifiers
# should be added at this point if there is more than one 
# structure analysis in the CIF.

_shelxl_version_number           2014/6

_shelx_res_file                  
;
TITL 201027_RhL1Bz
CELL  0.71075 8.82300 11.13530 12.64670 64.07900 77.81300 71.59600
ZERR  2 0.00100 0.00080 0.00120 0.00800 0.01100 0.00100
LATT 1
SFAC RH C N O CL H
UNIT 2 48 10 4 2 38
L.S. 30
FMAP 2
PLAN 30
WPDB -2
HTAB
BOND $H
CONF
LIST 4
TEMP -150.0
ACTA
SIZE 0.200 0.200 0.200
WGHT    0.044700
FVAR       0.23282
RH1   1    0.076192    0.320067    0.276852    11.00000    0.01774    0.02637 =
         0.02675   -0.01343    0.00023   -0.00243
CL1   5    0.115617    0.562317    0.156703    11.00000    0.02503    0.03014 =
         0.03904   -0.01522   -0.00277   -0.00776
O1    4   -0.248686    0.427332    0.523092    11.00000    0.03027    0.04637 =
         0.03799   -0.01951    0.00663    0.00125
O2    4    0.548790    0.145364    0.337526    11.00000    0.02238    0.06067 =
         0.05527   -0.03090   -0.01028    0.00738
N1    3   -0.165419    0.399097    0.242628    11.00000    0.02057    0.02734 =
         0.03558   -0.01269   -0.00366   -0.00478
N2    3   -0.017015    0.357887    0.418147    11.00000    0.02119    0.03460 =
         0.02996   -0.02015    0.00125   -0.00164
N3    3    0.278730    0.252060    0.351583    11.00000    0.01748    0.03636 =
         0.03207   -0.01636   -0.00627    0.00083
N4    3    0.232940    0.256406    0.152057    11.00000    0.02271    0.02681 =
         0.02391   -0.01243    0.00299   -0.00488
N5    3    0.062213    0.322589    0.602415    11.00000    0.03032    0.03710 =
         0.03747   -0.01785   -0.00040   -0.00617
AFIX  43
H2    6   -0.037124    0.358787    0.623566    11.00000   -1.20000
AFIX   0
C1    2    0.032176    0.124810    0.374014    11.00000    0.02595    0.02691 =
         0.02239   -0.00697    0.00177   -0.01001
AFIX  23
H27A  6    0.100872    0.073864    0.440658    11.00000   -1.20000
H27B  6   -0.080918    0.136412    0.407555    11.00000   -1.20000
AFIX   0
C2    2    0.062164    0.042787    0.304848    11.00000    0.02809    0.02966 =
         0.03791   -0.00971    0.00347   -0.00971
C3    2    0.205003   -0.060131    0.310431    11.00000    0.02960    0.03266 =
         0.04337   -0.01051   -0.00053   -0.00693
AFIX  43
H23   6    0.281428   -0.077923    0.361713    11.00000   -1.20000
AFIX   0
C4    2    0.237006   -0.136150    0.243061    11.00000    0.03573    0.03388 =
         0.05208   -0.01870    0.01067   -0.00549
AFIX  43
H19   6    0.334440   -0.205933    0.249203    11.00000   -1.20000
AFIX   0
C5    2    0.129778   -0.112327    0.167078    11.00000    0.04252    0.04513 =
         0.06138   -0.03272    0.01199   -0.01844
AFIX  43
H16   6    0.153432   -0.163319    0.119323    11.00000   -1.20000
AFIX   0
C6    2   -0.012341   -0.013247    0.161592    11.00000    0.04088    0.05224 =
         0.06370   -0.02844   -0.00610   -0.01744
AFIX  43
H12   6   -0.087424    0.003938    0.109555    11.00000   -1.20000
AFIX   0
C7    2   -0.047857    0.061744    0.230422    11.00000    0.02939    0.03632 =
         0.05661   -0.01940   -0.00008   -0.00699
AFIX  43
H21   6   -0.148557    0.127190    0.227145    11.00000   -1.20000
AFIX   0
C8    2   -0.236187    0.422082    0.150570    11.00000    0.03001    0.03496 =
         0.04105   -0.01651   -0.00820   -0.00652
AFIX  43
H15   6   -0.172091    0.404061    0.086053    11.00000   -1.20000
AFIX   0
C9    2   -0.401069    0.471676    0.145515    11.00000    0.03893    0.04340 =
         0.06183   -0.01831   -0.02678   -0.00621
AFIX  43
H18   6   -0.448780    0.486014    0.078883    11.00000   -1.20000
AFIX   0
C10   2   -0.495656    0.500145    0.238489    11.00000    0.02064    0.04168 =
         0.06807   -0.02319   -0.00760   -0.00336
AFIX  43
H10   6   -0.608751    0.533673    0.236692    11.00000   -1.20000
AFIX   0
C11   2   -0.423317    0.479121    0.332459    11.00000    0.02193    0.03624 =
         0.04997   -0.01860    0.00039   -0.00633
AFIX  43
H9    6   -0.485505    0.499018    0.396696    11.00000   -1.20000
AFIX   0
C12   2   -0.258996    0.428695    0.333581    11.00000    0.02042    0.02738 =
         0.03995   -0.01231    0.00066   -0.00469
C13   2   -0.176639    0.404784    0.436369    11.00000    0.02160    0.03090 =
         0.03037   -0.01218    0.00236   -0.00294
C14   2    0.095173    0.314937    0.495841    11.00000    0.02846    0.02926 =
         0.02994   -0.01420   -0.00312   -0.00477
C15   2    0.176419    0.276586    0.678290    11.00000    0.03668    0.04571 =
         0.03372   -0.01936   -0.00638   -0.00724
AFIX  43
H22   6    0.149186    0.283495    0.752577    11.00000   -1.20000
AFIX   0
C16   2    0.330195    0.220548    0.646118    11.00000    0.03417    0.04931 =
         0.03840   -0.01698   -0.01612   -0.00267
AFIX  43
H14   6    0.410658    0.187993    0.698629    11.00000   -1.20000
AFIX   0
C17   2    0.370994    0.210303    0.538437    11.00000    0.02433    0.04181 =
         0.04017   -0.02077   -0.00613    0.00063
AFIX  43
H20   6    0.478927    0.170527    0.517560    11.00000   -1.20000
AFIX   0
C18   2    0.256981    0.257070    0.461534    11.00000    0.02949    0.03137 =
         0.03154   -0.01480   -0.00287   -0.00322
C19   2    0.415495    0.197129    0.300222    11.00000    0.02182    0.03346 =
         0.03730   -0.01561   -0.00171   -0.00255
C20   2    0.385742    0.203013    0.184722    11.00000    0.02382    0.02896 =
         0.03527   -0.01487    0.00343   -0.00699
C21   2    0.510267    0.152718    0.115902    11.00000    0.02397    0.04226 =
         0.04369   -0.02259    0.00889   -0.00676
AFIX  43
H25   6    0.616668    0.118113    0.138806    11.00000   -1.20000
AFIX   0
C22   2    0.478124    0.153478    0.014344    11.00000    0.03862    0.04852 =
         0.04452   -0.02829    0.01503   -0.00829
AFIX  43
H24   6    0.561879    0.117657   -0.033189    11.00000   -1.20000
AFIX   0
C23   2    0.324688    0.206124   -0.018281    11.00000    0.05178    0.05492 =
         0.03124   -0.02797    0.00750   -0.01568
AFIX  43
H26   6    0.301159    0.207143   -0.088634    11.00000   -1.20000
AFIX   0
C24   2    0.203639    0.258022    0.052016    11.00000    0.03417    0.03401 =
         0.03243   -0.01466    0.00012   -0.00763
AFIX  43
H17   6    0.097479    0.295570    0.028462    11.00000   -1.20000
AFIX   0
HKLF 4

REM  201027_RhL1Bz
REM R1 =  0.0441 for    3924 Fo > 4sig(Fo)  and  0.0506 for all    4813 data
REM    298 parameters refined using      0 restraints

END

WGHT      0.0403      0.0000

REM Instructions for potential hydrogen bonds
HTAB N5 O1
EQIV $1 -x, -y+1, -z
HTAB C8 Cl1_$1
EQIV $2 -x-1, -y+1, -z+1
HTAB C11 O1_$2
EQIV $3 -x, -y+1, -z+1
HTAB C15 Cl1_$3
HTAB C17 O2
HTAB C24 Cl1_$1

REM Highest difference peak  1.171,  deepest hole -1.088,  1-sigma level  0.133
Q1    1   0.0354  0.3015  0.2266  11.00000  0.05    1.17
Q2    1   0.1091  0.3384  0.3321  11.00000  0.05    1.13
Q3    1   0.0807  0.3161  0.3478  11.00000  0.05    1.01
Q4    1   0.0592  0.3573  0.3335  11.00000  0.05    1.00
Q5    1   0.0779  0.2839  0.3606  11.00000  0.05    0.98
Q6    1   0.0881  0.3498  0.1991  11.00000  0.05    0.97
Q7    1   0.0439  0.2266  0.3202  11.00000  0.05    0.96
Q8    1   0.1073  0.4202  0.2414  11.00000  0.05    0.75
Q9    1   0.1772  0.2589  0.3096  11.00000  0.05    0.70
Q10   1   0.1145  0.5241  0.2308  11.00000  0.05    0.67
Q11   1  -0.2028  0.4393  0.3638  11.00000  0.05    0.61
Q12   1   0.0810  0.5239  0.1402  11.00000  0.05    0.60
Q13   1  -0.0165  0.3912  0.2442  11.00000  0.05    0.59
Q14   1   0.4836  0.1189  0.0851  11.00000  0.05    0.52
Q15   1   0.2111  0.2332  0.4101  11.00000  0.05    0.50
Q16   1   0.0704  0.1239  0.4105  11.00000  0.05    0.49
Q17   1   0.5397  0.1606  0.3925  11.00000  0.05    0.46
Q18   1  -0.0631  0.2232  0.3355  11.00000  0.05    0.44
Q19   1   0.0402  0.1242  0.3196  11.00000  0.05    0.43
Q20   1   0.3200  0.2430  0.5753  11.00000  0.05    0.41
Q21   1  -0.1454  0.3609  0.2152  11.00000  0.05    0.41
Q22   1  -0.0426  0.4231  0.1465  11.00000  0.05    0.41
Q23   1   0.2933  0.1874  0.5183  11.00000  0.05    0.41
Q24   1  -0.4081  0.4923  0.1935  11.00000  0.05    0.41
Q25   1  -0.3916  0.5230  0.3325  11.00000  0.05    0.40
Q26   1   0.3270  0.2469  0.3548  11.00000  0.05    0.40
Q27   1  -0.0040  0.2929  0.1649  11.00000  0.05    0.39
Q28   1   0.1441  0.0151  0.2873  11.00000  0.05    0.38
Q29   1   0.2320  0.2344  0.1052  11.00000  0.05    0.38
Q30   1   0.1375  0.2370  0.0590  11.00000  0.05    0.37
;

_shelx_res_checksum              81282
